# Supplementary material for: The Regenerative Potential of Substance P
Source: Int J Mol Sci. 2022 Jan 11;23(2):750. doi: 10.3390/ijms23020750 (PMC8776127; doi:10.3390/ijms23020750)
Supplement: Supplementary file 1 [file ijms-23-00750-s001.zip]

Archive with 1 entries (1 files):
- ijms-1526719-supplementary.pdf
